# Supplementary material for: Genome-Wide Identification and Characterization of Gene Families in Arachis: Methods and Strategies
Source: Front Genet. 2020 May 27;11:525. doi: 10.3389/fgene.2020.00525 (PMC7267020; doi:10.3389/fgene.2020.00525)
Supplement: Table S1 — Identification of 12 gene families in Arachis. [file Table_1.XLS]

## Sheet: Table S1
Gene family	Speices	Method	Nomenclature	Homologous relation	Sequence integrity	Reference
AQP	A. duranensis and A. ipaensis	BLAST	Phylogenetic tree	NONE	Full-length and partial	Shivaraj etal., 2019
bHLH	A. duranensis and A. ipaensis	HMM	Gene ID	NONE	Full-length and partial	Gao etal.,2017
bZIP	A. duranensis and A. ipaensis	BLAST	Chromosomal location	MCScan	Full-length and partial	Wang etal.,2019
EXP	A. duranensis and A. ipaensis	BLAST	standard nomenclature	MCScan	Full-length and partial	Guimaraes et al.,2017
GRF	A. hypogaea cv. Tifrunner	BLAST	Chromosomal location	NONE	Full-length and partial	Zhao etal.,2019
HSF	A. duranensis and A. ipaensis	HMM	Chromosomal location	Phylogenetic tree and BLAST	Full-length and partial	Wang etal.,2017
LOX	A. duranensis and A. ipaensis	HMM	Gene ID	Phylogenetic tree	Full-length	Song etal.,2016
MLO	A. duranensis and A. ipaensis	BLAST	Chromosomal location	Geneious R	Full-length	Rispail and Rubiales,2016
NBS-LRR	A. duranensis and A. ipaensis	HMM	Chromosomal location	Phylogenetic tree	Full-length	Song etal.,2017
NBS-LRR	A. hypogaea cv. Tifrunner	HMM	Gene ID	BLAST	Full-length	Song etal.,2019
PEBP	A. duranensis and A. ipaensis	HMM	Gene ID	OrthoMCL	Full-length and partial	Jin etal.,2019
WRKY	A. duranensis and A. ipaensis	HMM	Chromosomal location	Phylogenetic tree	Full-length	Song etal.,2016
