# Supplementary material for: Genome-Wide Identification and Characterization of Gene Families in Arachis: Methods and Strategies
Source: Front Genet. 2020 May 27;11:525. doi: 10.3389/fgene.2020.00525 (PMC7267020; doi:10.3389/fgene.2020.00525)
Supplement: Table S2 — Comparison of four Arachis gene families using HMM-based and BLAST-based methods. aThe E-value was set to 10 in both the HMM-based and BLAST-based methods. [file Table_2.XLS]

## Sheet: Table S2
Gene family	Method	E-value	Reference genome	No. sequence in previous study	Reference	No. sequence in HMM-based methoda	No. sequence in BLAST-based methoda
Aquaporin	BLAST	1E-5	Arabidopsis thaliana,Oryza sativa,Glycine max	32 A. duranensis and 35 A. ipaensis	Shivaraj etal., 2019	39 A. duranensis and 46 A. ipaensis	39 A. duranensis and 46 A. ipaensis
Expansin	BLAST and search in Peanutbase	1E-3	Arabidopsis thaliana,Glycine max	40 A. duranensis and 44 A. ipaensis	Guimaraes et al.,2017	40 A. duranensis and 45 A. ipaensis	38 A. duranensis and 44 A. ipaensis
Growth-regulating factor	BLAST	1E-3	Arabidopsis thaliana,Oryza sativa,Glycine max	24 A. hypogaea cv. Tifrunner	Zhao etal.,2019	39 A. hypogaea cv. Tifrunner	35 A. hypogaea cv. Tifrunner
Mildew resistance locus	BLAST and search in Peanutbase	1E-20	Arabidopsis thaliana	14 A. duranensis and 14 A. ipaensis	Rispail and Rubiales,2016	17 A. duranensis and 21 A. ipaensis	17 A. duranensis and 21 A. ipaensis
