# Supplementary material for: Genome-Wide Identification and Characterization of Gene Families in Arachis: Methods and Strategies
Source: Front Genet. 2020 May 27;11:525. doi: 10.3389/fgene.2020.00525 (PMC7267020; doi:10.3389/fgene.2020.00525)
Supplement: Table S4 — False positive rates in HMM-based and BLAST-based methods. [file Table_4.XLS]

## Sheet: Table S4
BLAST-based method					HMM-based method
Gene Name	Gene family members	False positive	Hits	False positive rate	Gene Name	Gene family members	False positive	Hits	False positive rate
AdAQP	39	162	201	0.80597	AdAQP	39	1	40	0.025
AiAQP	46	191	237	0.805907	AiAQP	46	4	50	0.08
AdMLO	17	46	63	0.730159	AdMLO	17	1	18	0.0555556
AiMLO	21	41	62	0.66129	AiMLO	21	4	25	0.16
GRF	35	156	191	0.816754	GRF	39	22	61	0.360656
AdEXP	38	184	222	0.828829	AdEXP	40	1	41	0.0243902
AiEXP	45	188	233	0.806867	AiEXP	45	0	45	0
